# Supplementary material for: Antioxidative and Anti-Inflammatory Protective Effects of Fucoxanthin against Paracetamol-Induced Hepatotoxicity in Rats
Source: Mar Drugs. 2023 Nov 14;21(11):592. doi: 10.3390/md21110592 (PMC10672227; doi:10.3390/md21110592)
Supplement: Supplementary file 1 [file marinedrugs-21-00592-s001.zip]

Archive with 1 entries (1 files):
- marinedrugs-2654917-supplementary.pdf
